# Supplementary material for: Spatial and single-cell transcriptomics reveal a HIF-1α/NF-κB-driven hypoxia-induced senescence axis in BPH epithelium
Source: Int J Biol Sci. 2026 Jun 10;22(11):6149–76. doi: 10.7150/ijbs.130242 (PMC13282791; doi:10.7150/ijbs.130242)
Supplement: Supplementary file 2 — Supplementary table 1: Statistical results for the selected genes shown in Fig. 1G. [file ijbsv22p6149s2.xlsx]

## Sheet: Sheet1
gene	logFC	adj.P.Val
EGLN3	-1.93431	0.0486418
HIF1A	5.02374	0.00454884
RB1	0.49298	0.0443703
CDKN1A	1.794	0.010059
CDKN1B	0.840234	0.0279124
TP53	1.77946	0.010913
TP53BP1	0.630986	0.0383866
CHEK2	0.433906	0.0471345
IL1B	0.645658	0.0464128
IL8	1.88882	0.0176456
IL7	1.36056	0.0399735
CCL28	1.83067	0.0132424
TGFB2	3.1139	0.0261729
VEGFB	0.429118	0.0436637
IL6ST	1.04861	0.00828545
EGF	0.871471	0.0184809
